# Supplementary material for: Diatomaceous Earth-Enabled Resveratrol Microemulsion for Enhanced Permeation and Stability
Source: Mar Drugs. 2026 Apr 28;24(5):156. doi: 10.3390/md24050156 (PMC13208348; doi:10.3390/md24050156)
Supplement: Supplementary file 1 [file marinedrugs-24-00156-s001.zip]

Archive with 1 entries (1 files):
- marinedrugs-4247552-supplementary (1).pdf
